# Supplementary material for: Personal Views of Aging Among Informal Caregivers of People with Dementia and Non-Caregivers: Gauging the Role of Individual Characteristics and Caregiving-Related Burden
Source: Healthcare (Basel). 2025 Nov 12;13(22):2884. doi: 10.3390/healthcare13222884 (PMC12652656; doi:10.3390/healthcare13222884)
Supplement: Supplementary file 1 [file healthcare-13-02884-s001.zip]

Archive with 1 entries (1 files):
- healthcare-3935801-supplementary.pdf
